# Supplementary material for: Time–Temperature Superposition of the Dissolution of Wool Yarns in the Ionic Liquid 1-Ethyl-3-methylimidazolium Acetate
Source: Materials (Basel). 2024 Jan 2;17(1):244. doi: 10.3390/ma17010244 (PMC10779772; doi:10.3390/ma17010244)
Supplement: Supplementary file 1 [file materials-17-00244-s001.zip]

Archive with 1 entries (1 files):
- materials-2762896-supplementary.pdf
